# Supplementary material for: Enhancing Insights into Australia’s Gonococcal Surveillance Programme through Stochastic Modelling
Source: Pathogens. 2023 Jul 4;12(7):907. doi: 10.3390/pathogens12070907 (PMC10385950; doi:10.3390/pathogens12070907)
Supplement: Supplementary file 1 [file pathogens-12-00907-s001.zip]

Archive with 2 entries (2 files):
- Supplementary File - S2 Model Implementation.pdf
- Supplementary File S1 - Model inputs parameters and outputs.pdf
